# Supplementary material for: Lethal and Sublethal Toxicity of Nanosilver and Carbon Nanotube Composites to Hydra vulgaris—A Toxicogenomic Approach
Source: Nanomaterials (Basel). 2024 Dec 5;14(23):1955. doi: 10.3390/nano14231955 (PMC11643480; doi:10.3390/nano14231955)
Supplement: Supplementary file 1 [file nanomaterials-14-01955-s001.zip]

Archive with 1 entries (1 files):
- nanomaterials-3341723-supplementary.pdf
